# Supplementary material for: Structural Particularities of Gall Neoformations Induced by Monarthropalpus flavus in the Leaves of Buxus sempervirens
Source: Plants (Basel). 2025 Feb 4;14(3):453. doi: 10.3390/plants14030453 (PMC11821084; doi:10.3390/plants14030453)
Supplement: Supplementary file 1 [file plants-14-00453-s001.zip]

Archive with 1 entries (1 files):
- plants-3426892-supplementary.pdf
